# Supplementary material for: Generation and Characterization of Induced Pluripotent Stem Cells from Aid-Deficient Mice
Source: PLoS One. 2014 Apr 9;9(4):e94735. doi: 10.1371/journal.pone.0094735 (PMC3981863; doi:10.1371/journal.pone.0094735)
Supplement: Table S6 — A list of the methylated regions detected by MBD-seq (Aid +/+ iPS cells vs. Aid −/− iPS cells). (XLS) [file pone.0094735.s019.xls]

## Sheet: Wild-type iPS-DMRs
Supplimental Table 6.
A List of the methylated regions detected by MBD-seq (Aid+/+ iPS cells vs Aid-/- iPS cells).
(i) Aid+/+ iPS-DMRs
Locus			Region
Chromosome Number	Start	End	Promoter	Terminator	Genebody
chr1	33696562	33697220			Prim2
chr1	33723408	33724205			Prim2
chr1	36483161	36483711			Lman2l
chr1	39000709	39001190			Nms
chr1	39727003	39727514			Rfx8
chr1	40992745	40993394
chr1	88435610	88436426
chr1	103034230	103034927
chr1	115522182	115522888
chr1	138716695	138717516
chr1	141412771	141413477			F13b
chr1	146631662	146632548
chr1	156191808	156192414
chr1	168110103	168110913
chr1	173847641	173848492	Slamf6
chr1	175741995	175742733
chr1	176611226	176611685			Fmn2
chr1	179599594	179600304
chr1	181211820	181212296			Smyd3
chr1	184501970	184502481			Capn8
chr1	188249356	188249941
chr2	49623986	49624708			Kif5c
chr2	71426895	71427719
chr2	74980223	74980805
chr2	75734154	75734930			Agps
chr2	80313353	80313985
chr2	92446616	92447295			Chst1
chr2	99353733	99354471
chr2	119883755	119884487
chr2	134355185	134355776			Hao1
chr2	164446169	164447432
chr2	174638652	174639403
chr3	15988190	15989097
chr3	34599955	34600702
chr3	47441975	47443301
chr3	98168368	98168798
chr3	101236632	101238096			Igsf3
chr3	103428895	103429669			Syt6
chr3	106550051	106550686
chr3	109215500	109216122			Vav3
chr3	121792043	121792801			Abca4
chr3	128693366	128694142
chr3	130932775	130934044
chr3	137015454	137015967			Emcn
chr3	152129764	152130519			Ak5
chr3	154391616	154392217			4922501L14Rik
chr3	159419210	159420434
chr4	5070173	5070973
chr4	38987418	38988303
chr4	42838379	42839162
chr4	72665897	72666566
chr4	75550595	75551375
chr4	117541449	117542606		Slc6a9,Ccdc24
chr4	117814739	117815428			Kdm4a
chr4	123652685	123653432
chr4	125854698	125855716			Thrap3
chr4	128451343	128452154			Zfp362
chr4	130362848	130364056			Sdc3
chr4	132460193	132460812			Fam76a
chr4	144182829	144183649
chr4	146025731	146026647
chr4	149303854	149304345			Spsb1
chr4	151115737	151116331			Camta1
chr5	32480656	32481241
chr5	38660141	38660800			Tmem128
chr5	61145583	61146519
chr5	65687742	65688378			Rfc1
chr5	102417442	102418183			Wdfy3
chr5	113619503	113620815
chr5	117700067	117701245			Taok3
chr5	117980974	117981646			Ksr2
chr5	131473465	131474146			Wbscr17
chr5	146415005	146415957
chr6	16167929	16168667
chr6	39011849	39012459			Tbxas1
chr6	48447846	48448446			Sspo
chr6	51789673	51790196
chr6	91427843	91428523			Tmem43
chr6	96396223	96397003			Fam19a1
chr6	102869365	102870053
chr6	104150720	104151227
chr6	113358798	113359674			Ttll3
chr6	114559705	114560553
chr6	116999440	117000551
chr6	119052328	119052760			Cacna1c
chr6	121489674	121490589
chr6	121496815	121497570
chr6	130483266	130483871
chr6	131081662	131082277
chr7	17411458	17412124			Strn4
chr7	18280060	18281008
chr7	18423553	18424068
chr7	19041687	19042477
chr7	20481910	20482764
chr7	21054038	21054727
chr7	21174305	21175195
chr7	21788697	21789195
chr7	23105131	23106500
chr7	24905617	24906443			Zfp112
chr7	26399754	26400569			Gm7092
chr7	26835505	26836106
chr7	30845335	30846286			Zfp82
chr7	31660542	31661223			Cd22
chr7	33343962	33344631
chr7	33879215	33880141
chr7	34602867	34603498
chr7	54026638	54027410			Hps5
chr7	64896370	64897274			Gabrb3
chr7	73147616	73148349			Pcsk6
chr7	92245432	92246104
chr7	92605486	92607226
chr7	135387595	135388583	Tgfb1i1		Armc5
chr7	147755821	147756375
chr8	4706739	4707429
chr8	37460808	37461402
chr8	42131542	42132031			Mtus1
chr8	80843250	80844163			Ttc29
chr8	85272148	85272746
chr8	98940334	98941127
chr8	112969609	112970581			Hydin
chr8	120705167	120705904
chr8	126248387	126249237
chr9	7091297	7091840			Dync2h1
chr9	26858694	26859438			Ncapd3
chr9	35065034	35065904			Fam118b
chr9	45391761	45392159			Dscaml1
chr9	45575038	45575760			Cep164
chr9	51764975	51765636			Fdx1
chr9	53254550	53255192			Atm
chr9	56980851	56981560			Man2c1
chr9	57524884	57525684			Cyp1a2
chr9	62029956	62030832
chr9	70215204	70215881			Myo1e
chr9	75991699	75992316
chr9	114829285	114830102			Gpd1l
chr10	20705674	20706175			Ahi1
chr10	21447432	21448505
chr10	32921892	32922632			Trdn
chr10	34757187	34757727
chr10	44163250	44163921			Prdm1
chr10	44873984	44875599			Prep
chr10	84195048	84195607
chr10	87771584	87772080
chr10	92931624	92932127			Lta4h
chr10	93016940	93018095			Ccdc38
chr10	116894333	116894805
chr10	117742059	117742981
chr10	118557648	118558398
chr10	120667029	120667714
chr11	6649173	6649952
chr11	61177891	61178537			Slc47a1
chr11	71220264	71221030
chr11	72546617	72547192			Ankfy1
chr11	77554861	77555817
chr11	99106108	99106770	Krt222
chr11	110676067	110677004
chr11	121343805	121344640			Tbcd
chr12	24244273	24245145
chr12	30259201	30259986			Myt1l
chr12	33946672	33947454
chr12	49840901	49841736
chr12	57362640	57363159
chr12	74527893	74528450
chr12	80356777	80357347			Zfyve26
chr12	88302857	88303793			2310044G17Rik
chr12	100837320	100838063
chr12	101415558	101416508
chr13	3066649	3067205
chr13	45976707	45977142			Atxn1
chr13	54123248	54124445
chr13	54193464	54194314			Sfxn1
chr13	55141590	55142238			Uimc1
chr13	58661875	58662628			Slc28a3
chr13	59329006	59329533
chr13	69497071	69498198
chr13	97168430	97169105			Poc5
chr13	110172170	110172854			Pde4d
chr13	112450117	112450817
chr14	42060635	42061459
chr14	63261172	63261979
chr14	63905164	63905837
chr14	70343219	70344295			Pebp4
chr14	80304990	80305645
chr14	80457023	80457701
chr14	95042726	95043647
chr15	7713832	7714411
chr15	32743892	32744592
chr15	32961962	32962515			Sdc2
chr15	43126442	43127045
chr15	66987420	66988066			St3gal1
chr15	69238080	69238902
chr15	74222069	74222724
chr15	76780336	76780943			1110038F14Rik
chr15	96620903	96622086
chr15	97590323	97591597			Rapgef3
chr15	97722400	97722910			Vdr
chr15	100482646	100483071
chr16	8698398	8699048			Usp7
chr16	11769484	11770302
chr16	16799044	16799585			Spag6
chr16	31987260	31987715			Senp5
chr16	91925363	91926192		Atp5o
chr16	93617007	93617573
chr16	93952526	93953319			Cldn14
chr16	95073720	95075405			Kcnj6
chr17	5331996	5332637			Arid1b
chr17	6181492	6182092			Tulp4
chr17	6863600	6864189
chr17	28472950	28473711			Tead3
chr17	48313776	48314370
chr17	48738121	48738855
chr17	53746218	53746815			Kat2b
chr17	68082430	68083181			Lama1
chr17	72364039	72364619			Alk
chr17	87992885	87993409
chr18	35684169	35684880
chr18	52937500	52938088			Sncaip
chr18	61965779	61966354			Ablim3
chr18	76463898	76464730			Smad2
chr19	3357331	3358440			Cpt1a
chr19	24938150	24938830	Pgm5
chr19	41780528	41781186			Slit1
chr19	42183861	42184513			Pi4k2a
chrX	12028337	12029006
chrX	47662525	47663184
chrX	62448999	62449839
chrX	67968239	67968757
chrX	102765720	102766492
chrX	107363511	107363965
chrX	121238464	121239151		Vmn2r121
chrX	154627712	154629183
chrX	158274640	158275200			Nhs
chrUn_random	2433503	2434577
chrUn_random	5549023	5549813
chrUn_random; Sequences whose location is unknown in the mouse genome (mm9, NCBI Build 37)

## Sheet: Aid knockout iPS-DMRs
Supplimental Table 6.
A List of the methylated regions detected by MBD-seq (Aid+/+ iPS cells vs Aid-/- iPS cells).
(ii) Aid-/- iPS-DMRs
Locus			Region
Chromosome Number	Start	End	Promoter	Terminator	Genebody
chr1	34327474	34328605			Dst
chr1	69277985	69279029
chr1	75478781	75479837			Tmem198
chr1	80980267	80981159
chr1	81196149	81196913			9430031J16Rik
chr1	111768114	111768996
chr2	157288233	157288826			Src
chr3	12366237	12367023
chr4	3798061	3799085			Mos
chr4	12358241	12359059
chr4	64087422	64088190
chr4	66894292	66895182
chr4	94511514	94512359			Tek
chr4	107732535	107733221			Scp2
chr4	111608061	111608931			Skint8
chr4	115009723	115010323
chr5	6215574	6216548
chr5	30890638	30891744			Kcnk3
chr5	62618842	62619931
chr5	102658018	102658452
chr5	113743031	113743720
chr5	147749107	147749801
chr6	89483187	89484422			Chchd6
chr7	29081180	29081732			Dll3
chr7	29581617	29582980			Rinl
chr7	35209750	35210605
chr7	69830969	69832464
chr7	78968898	78970048
chr7	138630939	138632400
chr8	35159775	35160764			Dctn6
chr8	124108092	124108917
chr9	106364537	106365181		Gpr62	Pcbp4
chr10	54417995	54418748
chr11	38066515	38067827
chr11	58761538	58762945	Hist3h2ba
chr11	94327454	94328021			Cacna1g
chr11	114489623	114490189
chr13	40682874	40683630
chr14	104520839	104521426
chr16	41575063	41576174			Lsamp
chr17	36844155	36845213
chr17	62741452	62742439
chr17	94028642	94029444
chr18	23147572	23149095			Nol4
chr18	30952856	30953636
chr19	20647675	20648431
chrX	36137293	36138003			6030498E09Rik
chrX	46704735	46705812
chrX	59450374	59451703
chrX	88020370	88021708
chrX	102056781	102057880
chrX	119838091	119839453

## Sheet: CMRs
Supplimental Table 6.
A List of the methylated regions detected by MBD-seq (Aid+/+ iPS cells vs Aid-/- iPS cells).
(iii) CMRs
Locus			Region
Chromosome Number	Start	End	Promoter	Terminator	Genebody
chr1	3020958	3021989
chr1	3027494	3028592
chr1	3035033	3035877
chr1	3042608	3043579
chr1	3132908	3133850
chr1	3137583	3138428
chr1	3139775	3141812
chr1	3139860	3141812
chr1	3263945	3266793			Xkr4
chr1	3265193	3266896			Xkr4
chr1	3291695	3292454			Xkr4
chr1	3334581	3335447			Xkr4
chr1	3351125	3351758			Xkr4
chr1	3413058	3413707			Xkr4
chr1	3521460	3523509			Xkr4
chr1	3522367	3523535			Xkr4
chr1	3761596	3762693
chr1	3947216	3948176
chr1	3977257	3978479
chr1	3987789	3988283
chr1	4075107	4076323
chr1	4122112	4122742
chr1	4177433	4178406
chr1	4342067	4342934			Rp1
chr1	4430451	4431063
chr1	4512709	4513604
chr1	4546852	4547990
chr1	4556969	4557900
chr1	4580799	4581883
chr1	4600040	4600827
chr1	4677821	4678686
chr1	4760702	4761783		Mrpl15
chr1	4789983	4790660
chr1	4870324	4871140			Tcea1
chr1	4913757	4914578			Rgs20
chr1	4922055	4922816			Rgs20
chr1	4975153	4976606			Rgs20
chr1	5036550	5037709			Rgs20
chr1	5061832	5063225	Rgs20
chr1	5160008	5161241
chr1	5262384	5263476
chr1	5357684	5358897
chr1	5419778	5421147
chr1	5538613	5539459
chr1	5545065	5545904
chr1	5556605	5558033
chr1	5666572	5667842
chr1	5671556	5672572
chr1	5736520	5737439
chr1	5738388	5739495
chr1	5794093	5795279
chr1	5798948	5801973
chr1	5809807	5811184
chr1	5817933	5818589
chr1	6002540	6003760
chr1	6140617	6141544
chr1	6157935	6159769
chr1	6162126	6164240
chr1	6394756	6395502
chr1	6420030	6421256
chr1	6425035	6428293
chr1	6558520	6559431
chr1	6621645	6622336
chr1	6680788	6682033
chr1	6682246	6683479
chr1	6906163	6907894
chr1	7015856	7016508
chr1	7167480	7169478
chr1	7226622	7227676
chr1	7232085	7232853
chr1	7283067	7284336
chr1	7324572	7325904
chr1	7339081	7340162
chr1	7344615	7345670
chr1	7466572	7467681
chr1	7477764	7478805
chr1	7553619	7554317
chr1	7597965	7600034
chr1	7597965	7600062
chr1	7605448	7606678
chr1	7699478	7700907
chr1	7702770	7703454
chr1	7809247	7810875
chr1	7833172	7834053
chr1	7857355	7858303
chr1	7871145	7871899
chr1	7878413	7879999
chr1	7911572	7912509
chr1	7932527	7933686
chr1	7933895	7935387
chr1	7939832	7940482
chr1	7983482	7986487
chr1	7990086	7991210
chr1	8017586	8020534
chr1	8036920	8037503
chr1	8057579	8058927
chr1	8060702	8061648
chr1	8112346	8114131
chr1	8119395	8120473
chr1	8146099	8148807
chr1	8152546	8153704
chr1	8168258	8169769
chr1	8170227	8171125
chr1	8179976	8181137
chr1	8184688	8185390
chr1	8208150	8209319
chr1	8238955	8239587
chr1	8400552	8401492			Sntg1
chr1	8650052	8652865			Sntg1
chr1	8677905	8679708			Sntg1
chr1	8700460	8701062			Sntg1
chr1	8776425	8777799			Sntg1
chr1	8778188	8779131			Sntg1
chr1	8845848	8847195			Sntg1
chr1	8883951	8884814			Sntg1
chr1	8953199	8953873			Sntg1
chr1	9040541	9041614			Sntg1
chr1	9110694	9111454			Sntg1
chr1	9165164	9166420			Sntg1
chr1	9225462	9227169			Sntg1
chr1	9374645	9375570
chr1	9418891	9419392
chr1	9483298	9484053
chr1	9496225	9497168
chr1	9547869	9548897			Adhfe1
chr1	9591132	9592359	3110035E14Rik		2610203C22Rik
chr1	9603165	9604042			3110035E14Rik,2610203C22Rik
chr1	9881593	9882438			Sgk3
chr1	9968553	9969360			Lrrc67
chr1	9974167	9974971			Lrrc67
chr1	9985389	9986083			Lrrc67
chr1	10005957	10006894
chr1	10131146	10131727			Arfgef1
chr1	10141524	10142267			Arfgef1
chr1	10284601	10285238
chr1	10372492	10373504			Cpa6
chr1	10455996	10456994			Cpa6
chr1	10719604	10720734
chr1	10724526	10727287
chr1	10794976	10796550
chr1	10811405	10812477
chr1	10813483	10814354
chr1	10878185	10879134
chr1	10913007	10914009
chr1	10914432	10915595
chr1	10960412	10961330
chr1	10971596	10972398
chr1	10978746	10979484
chr1	11019182	11020284			Prex2
chr1	11021981	11023231			Prex2
chr1	11357307	11358477
chr1	11359543	11360416
chr1	11527018	11527915			A830018L16Rik
chr1	11609137	11609882			A830018L16Rik
chr1	11613861	11615200			A830018L16Rik
chr1	11663695	11664855			A830018L16Rik
chr1	11710154	11710904			A830018L16Rik
chr1	11718963	11720196			A830018L16Rik
chr1	11795179	11795974			A830018L16Rik
chr1	11877060	11877987			A830018L16Rik
chr1	11881009	11882020			A830018L16Rik
chr1	11936501	11937484			A830018L16Rik
chr1	11939006	11941252			A830018L16Rik
chr1	11954897	11955934			A830018L16Rik
chr1	12028345	12031582
chr1	12029326	12031702
chr1	12065430	12066194
chr1	12085262	12085886
chr1	12206974	12207924
chr1	12259703	12260582
chr1	12488394	12489198
chr1	12540896	12541483
chr1	12578525	12579609
chr1	12585355	12586320
chr1	12764134	12764775			Sulf1
chr1	12985750	12986938
chr1	13147493	13148463			Ncoa2
chr1	13192273	13194113			Ncoa2
chr1	13211119	13211772			Ncoa2
chr1	13290291	13291103			Ncoa2
chr1	13307770	13309382			Ncoa2
chr1	13425018	13426134
chr1	13462294	13463101
chr1	13493764	13494475
chr1	13540182	13542642
chr1	13546896	13548207
chr1	13556139	13556791			Tram1
chr1	13558556	13560459			Tram1
chr1	13569250	13569950			Tram1
chr1	13609279	13610144
chr1	13630926	13631765			Lactb2
chr1	13759495	13760120
chr1	13804854	13807213
chr1	13804854	13807213
chr1	13804854	13807213
chr1	13886827	13887808
chr1	13950424	13951794
chr1	13952823	13953847
chr1	13988489	13989361
chr1	14242354	14242977			Eya1
chr1	14295011	14295595			Eya1
chr1	14405615	14406242
chr1	14437241	14438224
chr1	14678879	14679743
chr1	14821471	14822506
chr1	14854541	14855579
chr1	14965158	14966567
chr1	14984227	14985189
chr1	15010233	15011011
chr1	15070696	15072762
chr1	15070696	15072762
chr1	15142072	15143048
chr1	15161620	15162470
chr1	15209245	15209962
chr1	15258876	15260230
chr1	15302218	15303342	Kcnb2
chr1	15357673	15358172			Kcnb2
chr1	15487202	15488170			Kcnb2
chr1	15640916	15641668			Kcnb2
chr1	15732275	15734113
chr1	15750907	15751835
chr1	15845260	15846148			Gm106
chr1	15852131	15853478			Gm106
chr1	15907535	15908384
chr1	15910325	15911106
chr1	15924075	15925070
chr1	15945907	15946454
chr1	16026252	16026832
chr1	16195352	16196223
chr1	16381477	16382093			Stau2
chr1	16427429	16428043			Stau2
chr1	16442786	16443691			Stau2
chr1	16493390	16494391			Stau2
chr1	16506052	16507186			Stau2
chr1	16590293	16591221			Ube2w
chr1	16670504	16671056
chr1	16691873	16693076			Ly96
chr1	16701687	16704168
chr1	16701874	16704168
chr1	16727888	16730824
chr1	16734602	16735669
chr1	16752013	16752785
chr1	16788133	16788760
chr1	16817869	16818682
chr1	16823918	16825578
chr1	16837908	16838745
chr1	16860988	16861738
chr1	16931363	16932621
chr1	16943031	16944175
chr1	17081350	17082319			Jph1
chr1	17391056	17391772
chr1	17412430	17413078
chr1	17463488	17464262
chr1	17514052	17516080
chr1	17516403	17517724
chr1	17529516	17530421
chr1	17675497	17676392
chr1	17694712	17695779
chr1	17782743	17783506
chr1	17934076	17934997
chr1	17946622	17949494
chr1	17953164	17954514
chr1	18006303	18006904
chr1	18037490	18038439
chr1	18244201	18245421			Defb41
chr1	18398577	18399263
chr1	18506602	18508900
chr1	18510519	18511623
chr1	18750763	18753005
chr1	18917536	18918220
chr1	18996701	18997504
chr1	19100860	19101767			Tcfap2d
chr1	19121356	19122714			Tcfap2d
chr1	19143841	19144569			Tcfap2d
chr1	19221385	19222164			Tcfap2b
chr1	19255655	19256684
chr1	19273330	19274612
chr1	19273505	19275900
chr1	19430450	19431173
chr1	19448970	19449719
chr1	19449034	19450721
chr1	19612246	19615114
chr1	19618871	19619788
chr1	19641263	19642223
chr1	19682941	19683784
chr1	19789066	19790147
chr1	19828526	19830292
chr1	19988803	19989923
chr1	20034767	20035588
chr1	20091895	20092823			Pkhd1
chr1	20311011	20311966			Pkhd1
chr1	20475953	20478133			Pkhd1
chr1	20490143	20491143			Pkhd1
chr1	20515523	20516189			Pkhd1
chr1	20538836	20539528			Pkhd1
chr1	20564441	20565615			Pkhd1
chr1	20638085	20638804
chr1	20695215	20696126
chr1	20759620	20760414
chr1	20924194	20925789			Paqr8
chr1	20957067	20957730			Efhc1
chr1	20992646	20993398			Tram2
chr1	21031234	21032310			Tram2
chr1	21044218	21044779			Tram2
chr1	21111150	21112075
chr1	21131385	21132063
chr1	21350216	21351246
chr1	21353838	21354912
chr1	21368897	21369709
chr1	21495634	21496328			Kcnq5
chr1	21502614	21503450			Kcnq5
chr1	21566313	21566821			Kcnq5
chr1	21571605	21572748			Kcnq5
chr1	21574216	21575426			Kcnq5
chr1	21578353	21579395			Kcnq5
chr1	21984949	21986112
chr1	21989870	21992714
chr1	22020279	22021005
chr1	22051044	22051773
chr1	22068191	22069026
chr1	22070061	22071101
chr1	22082122	22083027
chr1	22147960	22150317
chr1	22147960	22150317
chr1	22226452	22227259
chr1	22237539	22238273
chr1	22286638	22287456			Rims1
chr1	22336130	22336760			Rims1
chr1	22388421	22388999			Rims1
chr1	22417235	22418019			Rims1
chr1	22519053	22519851			Rims1
chr1	22602976	22603680			Rims1
chr1	22611179	22612105			Rims1
chr1	22880342	22881630
chr1	22928666	22929553
chr1	23003899	23004947
chr1	23033488	23034224
chr1	23067446	23068360
chr1	23108174	23109338	4933415F23Rik
chr1	23113789	23114811
chr1	23307753	23309883
chr1	23362418	23363463
chr1	23594188	23594836
chr1	23601255	23601986
chr1	23620784	23621785
chr1	23669880	23670671
chr1	23783196	23783983			B3gat2
chr1	23788657	23789956			B3gat2
chr1	23791946	23793548			B3gat2
chr1	23891810	23892850			Smap1
chr1	23953811	23954693
chr1	23995671	23996754
chr1	24008655	24009354			1110058L19Rik
chr1	24022816	24023690			Fam135a
chr1	24075136	24076050			Fam135a
chr1	24140562	24141062
chr1	24167337	24167876
chr1	24196717	24197582			Col9a1
chr1	24253262	24253800			Col9a1
chr1	24270096	24270887			Col19a1
chr1	24368000	24369035			Col19a1
chr1	24425415	24426856			Col19a1
chr1	24460055	24460946			Col19a1
chr1	24502875	24504203			Col19a1
chr1	24591814	24592538			Col19a1
chr1	24601563	24602811
chr1	24618215	24623144
chr1	24761235	24762264			Lmbrd1
chr1	24766099	24766895			Lmbrd1
chr1	24777982	24778999			Lmbrd1
chr1	24785040	24785898			Lmbrd1
chr1	24860414	24861671
chr1	24863826	24865709
chr1	25071738	25073322
chr1	25280360	25281153			Bai3
chr1	25966447	25967243
chr1	25975137	25975707
chr1	26051521	26052242
chr1	26067852	26068482
chr1	26258850	26259632
chr1	26289143	26289850
chr1	26405649	26406774
chr1	26409441	26411536
chr1	26470582	26473364
chr1	26477143	26478076
chr1	26527007	26528073
chr1	26531109	26533215
chr1	26561730	26562457
chr1	26605023	26605562
chr1	26648674	26649625
chr1	26672153	26672955
chr1	27129887	27130824
chr1	27149484	27150169
chr1	27193204	27194264
chr1	27236624	27239764
chr1	27243412	27244248
chr1	27250416	27252086
chr1	27333042	27333750
chr1	27364395	27365078
chr1	27423650	27424367
chr1	27499455	27500648
chr1	27733404	27734230
chr1	27786360	27788797
chr1	27791859	27793165
chr1	27998907	28000018
chr1	28227730	28228464
chr1	28232015	28232706
chr1	28306027	28308440
chr1	28306214	28308440
chr1	28454718	28456390
chr1	28455522	28456458
chr1	28512600	28513900
chr1	28514861	28516170
chr1	28945731	28946995
chr1	28966386	28967981
chr1	29139281	29140115
chr1	29424862	29425988
chr1	29542264	29542907
chr1	29642861	29643786
chr1	29661386	29662196
chr1	29711276	29714264
chr1	29711276	29714264
chr1	29711501	29714264
chr1	29754907	29757385
chr1	29754907	29757385
chr1	29847710	29848597
chr1	29965518	29966391
chr1	29999206	30000460
chr1	30003415	30006406
chr1	30098608	30100719
chr1	30123444	30124369
chr1	30146513	30148210
chr1	30222025	30222815
chr1	30331223	30331927
chr1	30348059	30348868
chr1	30366833	30368481
chr1	30389813	30390891
chr1	30427510	30428884
chr1	30572837	30573460
chr1	30598645	30599595
chr1	30632149	30633368
chr1	30674769	30675413
chr1	30723350	30725497
chr1	30744090	30745423
chr1	30746416	30747492
chr1	30762293	30763371
chr1	30778867	30779807
chr1	30787049	30787838
chr1	30826191	30828029
chr1	30903707	30904538			Phf3
chr1	30970536	30971236
chr1	30981034	30981769
chr1	31061682	31062901
chr1	31184408	31185556
chr1	31221197	31221972			4931428L18Rik
chr1	31260092	31261444			4931428L18Rik,Lgsn
chr1	31270951	31271810			4931428L18Rik
chr1	31271020	31272524			4931428L18Rik
chr1	31440566	31441269
chr1	31472754	31473806
chr1	31526691	31527893
chr1	31548956	31549733
chr1	31787015	31788308
chr1	31790382	31791714
chr1	31868376	31868932
chr1	31876720	31877479
chr1	31992807	31993661
chr1	32122789	32125586
chr1	32124215	32125586
chr1	32434768	32435703			Khdrbs2
chr1	32644937	32646003			Khdrbs2
chr1	32749945	32751310
chr1	32828623	32830051
chr1	32850875	32851897
chr1	32931006	32931880
chr1	32972486	32973215
chr1	33096880	33097899
chr1	33102388	33103570
chr1	33289894	33291238
chr1	33313112	33314046
chr1	33362091	33362893
chr1	33455320	33456170
chr1	33568598	33569226			Prim2
chr1	33578542	33579658			Prim2
chr1	33720363	33721024			Prim2
chr1	33737701	33738688
chr1	33744549	33745415
chr1	33749720	33750468
chr1	33780281	33781394			Rab23
chr1	33782639	33783489			Rab23
chr1	33796309	33797322			Rab23
chr1	33803363	33804181			Bag2
chr1	33810322	33811542			Bag2
chr1	33828235	33829074			Zfp451
chr1	33882889	33883807
chr1	33894389	33896417	Gm15455
chr1	33907693	33908442		Bend6
chr1	33919092	33919993			Bend6
chr1	34025219	34026026
chr1	34073600	34074491			Dst
chr1	34086922	34087704			Dst
chr1	34142630	34143777			Dst
chr1	34170520	34171801			Dst
chr1	34178009	34178955			Dst
chr1	34189525	34190401			Dst
chr1	34206399	34207306			Dst
chr1	34208814	34209598			Dst
chr1	34213386	34214195			Dst
chr1	34219407	34220350			Dst
chr1	34225786	34227225			Dst
chr1	34235725	34237511			Dst
chr1	34244711	34246684			Dst
chr1	34247548	34249541			Dst
chr1	34256811	34258492			Dst
chr1	34268714	34269567			Dst
chr1	34284511	34286292			Dst
chr1	34304330	34305266			Dst
chr1	34307169	34308092			Dst
chr1	34312441	34313378			Dst
chr1	34318463	34319377			Dst
chr1	34319929	34321087			Dst
chr1	34330695	34333687			Dst
chr1	34330695	34333687			Dst
chr1	34330740	34333687			Dst
chr1	34345883	34347053			Dst
chr1	34355223	34356825			Dst
chr1	34363210	34364656			Dst
chr1	34363210	34365493			Dst
chr1	34387120	34387868
chr1	34404084	34406823
chr1	34474103	34475549
chr1	34500228	34501444			Imp4
chr1	34507494	34508408
chr1	34617112	34618125	Prss40
chr1	34643841	34645086			Fam123c
chr1	34660062	34661194
chr1	34661448	34662605
chr1	34690752	34691454			AA619741
chr1	34780187	34781972
chr1	34872599	34873491			Fam168b
chr1	34919454	34920532			Plekhb2
chr1	34925901	34926556			Plekhb2
chr1	34971738	34972829
chr1	34975249	34976157
chr1	34985268	34987616
chr1	35034897	35035556
chr1	35105127	35106347
chr1	35180873	35182009
chr1	35231708	35232719
chr1	35272626	35273499
chr1	35303404	35304294
chr1	35327826	35328536
chr1	35373128	35375399
chr1	35470747	35471557
chr1	35809266	35809887
chr1	35815744	35816344
chr1	35823247	35823771
chr1	35827926	35828659
chr1	35845152	35847814
chr1	35851599	35852557
chr1	35855676	35856620
chr1	35946898	35948102
chr1	35953151	35954068
chr1	35954649	35955780
chr1	35965876	35966661
chr1	36030395	36031341
chr1	36106415	36107030
chr1	36143876	36144778			Hs6st1
chr1	36160206	36161377			Hs6st1
chr1	36196778	36198481		Uggt1
chr1	36225170	36225986			Uggt1
chr1	36231162	36232282			Uggt1
chr1	36239412	36240094			Uggt1
chr1	36266434	36267143			Uggt1
chr1	36279496	36280861			Uggt1
chr1	36338754	36339639
chr1	36347726	36348983
chr1	36376576	36377346			Arid5a
chr1	36422035	36422734			4632411B12Rik
chr1	36440884	36441617
chr1	36464996	36466098
chr1	36484762	36485663			Lman2l
chr1	36488564	36489618			Lman2l
chr1	36508270	36509002
chr1	36521292	36522369
chr1	36537536	36538284			Cnnm4
chr1	36554457	36555751			Cnnm4
chr1	36554457	36557358			Cnnm4
chr1	36562974	36564430			Cnnm4
chr1	36577038	36578238			Cnnm3
chr1	36587872	36589253			Ankrd23
chr1	36598193	36599364			Ankrd39
chr1	36605923	36607327	Ankrd39		Sema4c
chr1	36608703	36610367			Sema4c
chr1	36627517	36628261			Fam178b
chr1	36727870	36728456			Fam178b
chr1	36757895	36758985			Actr1b
chr1	36777013	36778013
chr1	36818087	36819067	Zap70
chr1	36835463	36836411			Zap70
chr1	36837661	36839287			Zap70
chr1	36865558	36866443			Tmem131
chr1	36886263	36886979			Tmem131
chr1	37014991	37015775
chr1	37199186	37199900
chr1	37237623	37238818
chr1	37254182	37254863
chr1	37256961	37258068
chr1	37265477	37266708
chr1	37288917	37289639			Cnga3
chr1	37317633	37319206			Cnga3
chr1	37335040	37336436
chr1	37339533	37340626
chr1	37375536	37376824			Inpp4a
chr1	37419525	37420240			Inpp4a
chr1	37420551	37421459			Inpp4a
chr1	37436466	37437520			Inpp4a
chr1	37444410	37445000			Inpp4a
chr1	37455382	37455905			Inpp4a
chr1	37504424	37505333			Mgat4a
chr1	37509048	37509748			Mgat4a
chr1	37526917	37527850			Mgat4a
chr1	37544931	37546139	4930594C11Rik		Mgat4a
chr1	37554963	37556074			Mgat4a
chr1	37589576	37590480			Mgat4a
chr1	37668527	37669256			2010300C02Rik
chr1	37680770	37681696			2010300C02Rik
chr1	37684760	37685487			2010300C02Rik
chr1	37707027	37708022			2010300C02Rik
chr1	37725249	37725974			2010300C02Rik
chr1	37743864	37745549			2010300C02Rik
chr1	37830388	37831634			Tsga10
chr1	37834599	37835572			Tsga10
chr1	37840443	37841294			Tsga10
chr1	37891840	37892636			Tsga10
chr1	37931657	37932884			Lipt1
chr1	37974429	37975134	Lyg2
chr1	38006549	38007225			Lyg1
chr1	38092524	38093379			Eif5b
chr1	38123984	38124650			Rev1
chr1	38165168	38165806			Rev1
chr1	38239978	38240780			Aff3
chr1	38247536	38248285			Aff3
chr1	38261518	38262315			Aff3
chr1	38282206	38283035			Aff3
chr1	38296212	38296897			Aff3
chr1	38341371	38342275			Aff3
chr1	38355866	38356777			Aff3
chr1	38371223	38371750			Aff3
chr1	38374179	38374920			Aff3
chr1	38386574	38387411			Aff3
chr1	38405125	38406217			Aff3
chr1	38415499	38416630			Aff3
chr1	38424377	38424969			Aff3
chr1	38459083	38459964			Aff3
chr1	38545689	38546378			Aff3
chr1	38593372	38594150			Aff3
chr1	38606994	38607971			Aff3
chr1	38638783	38640384			Aff3
chr1	38642352	38643342			Aff3
chr1	38657428	38658047			Aff3
chr1	38721266	38722125	Aff3
chr1	38761505	38763637
chr1	38765057	38766203
chr1	38778529	38779388
chr1	38781507	38782139
chr1	38792774	38793877
chr1	38802990	38804190
chr1	38928127	38928848			Chst10
chr1	38975095	38976648
chr1	39002396	39003309			Nms
chr1	39051038	39053145			Pdcl3
chr1	39138074	39139043
chr1	39142109	39143603
chr1	39241551	39242443
chr1	39341505	39342456			Npas2
chr1	39343803	39344861			Npas2
chr1	39355173	39356325			Npas2
chr1	39369027	39369967			Npas2
chr1	39380552	39381899			Npas2
chr1	39398301	39398962			Npas2
chr1	39427620	39428336		Tbc1d8	Rpl31
chr1	39437841	39438876			Tbc1d8
chr1	39445768	39446533			Tbc1d8
chr1	39459370	39460182			Tbc1d8
chr1	39461648	39462561			Tbc1d8
chr1	39482390	39483251			Tbc1d8
chr1	39491305	39492228			Tbc1d8
chr1	39512061	39512943			Tbc1d8
chr1	39576063	39576869
chr1	39653647	39655286
chr1	39711623	39712430
chr1	39768461	39769158			Rfx8
chr1	39771729	39772530			Rfx8
chr1	39873332	39874195
chr1	39928032	39929041
chr1	39947776	39948596
chr1	40009344	40010101			Map4k4
chr1	40014058	40015021			Map4k4
chr1	40035928	40036921			Map4k4
chr1	40045211	40046242			Map4k4
chr1	40053565	40054394			Map4k4
chr1	40055674	40056579			Map4k4
chr1	40066990	40067818			Map4k4
chr1	40070824	40071695			Map4k4
chr1	40079802	40080802			Map4k4
chr1	40081385	40082329			Map4k4
chr1	40196467	40197343
chr1	40267973	40270320
chr1	40268871	40270320
chr1	40363994	40366018			Il1r1
chr1	40437695	40438480
chr1	40555032	40556000			Il18r1
chr1	40656644	40658214			Slc9a4
chr1	40715531	40716519
chr1	40754809	40756852			Slc9a2
chr1	40800498	40801170			Slc9a2
chr1	40821472	40822705			Slc9a2
chr1	40824240	40825170			Slc9a2
chr1	40830340	40831326			Mfsd9
chr1	40862210	40863183	Tmem182
chr1	40931006	40932227
chr1	40936594	40937408
chr1	40946321	40947226
chr1	41010399	41012366
chr1	41010451	41012366
chr1	41073233	41073976
chr1	41089999	41091006
chr1	41098482	41099340
chr1	41106392	41107253
chr1	41111874	41114457
chr1	41144876	41146046
chr1	41175447	41176284
chr1	41239421	41240205
chr1	41251033	41252037
chr1	41270394	41271032
chr1	41301025	41302054
chr1	41376417	41377237
chr1	41394190	41394933
chr1	41426691	41427605
chr1	41485802	41486590
chr1	41524434	41525255
chr1	41549482	41550255
chr1	41615930	41616629
chr1	41661427	41662338
chr1	41947844	41949378
chr1	42002020	42003579
chr1	42050714	42051252
chr1	42194034	42195133
chr1	42303113	42303687
chr1	42450944	42451742
chr1	42472622	42473283
chr1	42506308	42507112
chr1	42595551	42596924
chr1	42602740	42603452
chr1	42797928	42798983
chr1	42800152	42800981
chr1	42837043	42837765
chr1	42942824	42943503			Mrps9
chr1	42954926	42957331			Mrps9
chr1	42965063	42965784
chr1	42979265	42980350
chr1	43088722	43090331			Gpr45
chr1	43108243	43109029			Tgfbrap1
chr1	43132122	43132906			Tgfbrap1
chr1	43141603	43142659			Tgfbrap1
chr1	43171363	43172201			AI597479
chr1	43180109	43181067			Fhl2
chr1	43245519	43246512
chr1	43249351	43249979
chr1	43282684	43283587
chr1	43348365	43349209
chr1	43569600	43570774			Nck2
chr1	43610218	43611903			Nck2
chr1	43625453	43626592			Nck2
chr1	43674978	43676137
chr1	43746785	43748083
chr1	43834311	43836112			Uxs1
chr1	43911484	43912273
chr1	43954627	43955837
chr1	44083656	44084449
chr1	44116163	44117072
chr1	44138160	44138950
chr1	44301768	44302642
chr1	44323845	44324662
chr1	44341790	44342850
chr1	44347254	44348583
chr1	44351747	44352743
chr1	44372535	44373260
chr1	44416756	44418016
chr1	44431347	44432821
chr1	44437520	44438409
chr1	44495497	44496420
chr1	44547400	44548939
chr1	44554011	44554738
chr1	44664630	44666218			Gulp1
chr1	44749272	44750645			Gulp1
chr1	44877177	44878107
chr1	44882060	44883326
chr1	45221962	45223355
chr1	45261421	45263184
chr1	45295243	45296427
chr1	45577182	45577855
chr1	45613753	45615444
chr1	45667416	45668910
chr1	45669208	45670591
chr1	45790649	45792799
chr1	45842473	45843575
chr1	45975605	45976228			Slc40a1
chr1	46038273	46038824
chr1	46068419	46069353	Gm3852
chr1	46132481	46133174			Dnahc7b
chr1	46237541	46238285			Dnahc7b
chr1	46290466	46291394			Dnahc7b
chr1	46307591	46308233			Dnahc7b
chr1	46345475	46346204			Dnahc7b
chr1	46396475	46397489			Dnahc7b
chr1	46408433	46408917			Dnahc7b
chr1	46439523	46440581
chr1	46557946	46558916
chr1	46610187	46611108
chr1	46619460	46620530
chr1	46639849	46640661
chr1	46722493	46723342
chr1	46764213	46765437
chr1	46776038	46776902
chr1	46834332	46835008
chr1	47035502	47036398
chr1	47053894	47055233
chr1	47127161	47128186
chr1	47205787	47206642
chr1	47237535	47238757
chr1	47250710	47251591
chr1	47282315	47284794
chr1	47422886	47423629
chr1	47513002	47513867
chr1	47614625	47615302
chr1	47685669	47687552
chr1	47737684	47738393
chr1	47808950	47809863
chr1	47843407	47845385
chr1	47843482	47845621
chr1	47898528	47899418
chr1	48014402	48015403
chr1	48025796	48027124
chr1	48028159	48029146
chr1	48145605	48147818
chr1	48150408	48151361
chr1	48384360	48385294
chr1	48389572	48390441
chr1	48410896	48411945
chr1	48417629	48420548
chr1	48480331	48481611
chr1	48523272	48524572
chr1	48551450	48552404
chr1	48603409	48604292
chr1	48729791	48731249
chr1	48794389	48795590
chr1	48797298	48799150
chr1	48858401	48859696
chr1	48879361	48880046
chr1	48971446	48972420
chr1	49020648	49021620
chr1	49030128	49030931
chr1	49313408	49313952
chr1	49359998	49362306
chr1	49359998	49362306
chr1	49378148	49380452
chr1	49531079	49531985
chr1	49667385	49668323
chr1	49777913	49778697
chr1	49783921	49785033
chr1	49818939	49819822
chr1	49886398	49887315
chr1	49890880	49891492
chr1	49967511	49968107
chr1	49970375	49970842
chr1	50216144	50218332
chr1	50438914	50441401
chr1	50439072	50441518
chr1	50938105	50939001
chr1	51016131	51016672			Tmeff2
chr1	51313282	51314716
chr1	51346002	51347182			Sdpr
chr1	51441440	51442849
chr1	51478088	51478640
chr1	51483213	51483759
chr1	51557959	51558673
chr1	51739945	51740590
chr1	51828729	51830056			Myo1b
chr1	51830859	51831608			Myo1b
chr1	51924811	51927084			Myo1b
chr1	51924811	51927084			Myo1b
chr1	52007112	52008073
chr1	52018717	52019617
chr1	52147494	52148170			Stat4
chr1	52179123	52180493			Stat1
chr1	52187530	52188519			Stat1
chr1	52193970	52194604			Stat1
chr1	52211393	52213754			Stat1
chr1	52369592	52373399
chr1	52369592	52373399
chr1	52437933	52438683
chr1	52640992	52641679
chr1	52646524	52647564
chr1	52650199	52651333
chr1	52685129	52685900	Tmem194b
chr1	52750754	52751685			Mfsd6
chr1	52850912	52851958			Inpp1
chr1	52950120	52951103			Hibch
chr1	52996034	52997430			1700019D03Rik
chr1	53118558	53119121			Mstn
chr1	53186301	53187236
chr1	53188838	53192017
chr1	53292337	53293524			Pms1
chr1	53294646	53295433			Pms1
chr1	53445507	53447048
chr1	53481838	53482371
chr1	53537246	53538228
chr1	53561460	53562795
chr1	53564638	53565739
chr1	53612173	53613060
chr1	53670185	53670840
chr1	53752528	53753798	Mir1937b-2,Mir1937b-4,Mir1937b-5
chr1	53869996	53870687			Hecw2
chr1	53947806	53948425			Hecw2
chr1	54082191	54083550			Hecw2
chr1	54256125	54256970
chr1	54322111	54323364			Ccdc150
chr1	54420971	54421889			Ccdc150
chr1	54463834	54464674			Gtf3c3
chr1	54519101	54519846
chr1	54637846	54638495
chr1	54658079	54658909
chr1	54675417	54676409
chr1	54810850	54811630			Ankrd44
chr1	55013773	55014605
chr1	55203663	55204414			Mobkl3
chr1	55217414	55218294
chr1	55260670	55261976			Rftn2
chr1	55352770	55354459
chr1	55438144	55439388
chr1	55554379	55555658			Plcl1
chr1	55714337	55715068			Plcl1
chr1	55753581	55755236			Plcl1
chr1	55834837	55837727
chr1	55839329	55840525
chr1	56064831	56065859
chr1	56155039	56156159
chr1	56193504	56194659
chr1	56618304	56618882
chr1	56828928	56831500
chr1	56835410	56836525
chr1	56838562	56839471
chr1	56842223	56843054
chr1	56853195	56854194			Satb2
chr1	57004671	57005306			Satb2
chr1	57040890	57041756
chr1	57126867	57127848
chr1	57139805	57140519
chr1	57336429	57337579
chr1	57364925	57366279
chr1	57579919	57580960
chr1	57641565	57642712
chr1	57644695	57645823
chr1	57667333	57668090
chr1	57740951	57741538
chr1	57899059	57899974			Spats2l
chr1	57927672	57928559			Spats2l
chr1	57996701	57997694			Spats2l
chr1	57998127	57998967			Spats2l
chr1	58161773	58162444			Aox1
chr1	58251210	58251985			Aox3
chr1	58266738	58268204	Aox4
chr1	58310820	58311362			Aox4
chr1	58378728	58380934			Aox3l1
chr1	58378739	58381001			Aox3l1
chr1	58384699	58387703			Aox3l1
chr1	58410911	58411652			Aox3l1
chr1	58697440	58700575
chr1	58751633	58752600			Als2cr12
chr1	58793649	58794542			Cflar
chr1	58805944	58807043			Cflar
chr1	58868402	58869285			Casp8
chr1	58872932	58875892			Casp8
chr1	58888004	58888690			Casp8
chr1	58925222	58926238
chr1	58941300	58942358
chr1	58951777	58952314
chr1	58966396	58967271			Trak2
chr1	58978079	58979212			Trak2
chr1	58987415	58990733			Trak2
chr1	59051057	59051882			Stradb
chr1	59053754	59054546		Stradb
chr1	59166391	59167295			Als2cr4
chr1	59186550	59187268			Mpp4
chr1	59272229	59273034			Als2
chr1	59281449	59282275			Als2
chr1	59326786	59327387			Cdk15
chr1	59401647	59402859			Cdk15
chr1	59406058	59407397			Cdk15
chr1	59420300	59421052
chr1	59499218	59500290
chr1	59597137	59598624			Gm973
chr1	59661294	59661966			Gm973
chr1	60005788	60006196			Fam117b
chr1	60026978	60027764			Fam117b
chr1	60081291	60082142			Ica1l
chr1	60105336	60106334
chr1	60143657	60144312			Wdr12
chr1	60173872	60174549			Carf
chr1	60376564	60378070			Nbeal1
chr1	60431960	60432954			Cyp20a1
chr1	60602723	60604248			Raph1
chr1	60633055	60633846
chr1	60693092	60693869
chr1	60724706	60725629
chr1	60741233	60741916
chr1	60760481	60762060
chr1	60781350	60782585
chr1	60786281	60789288
chr1	60819717	60820536			Cd28
chr1	60847671	60848678
chr1	60931160	60931977
chr1	60957334	60958539
chr1	60965527	60966166	Ctla4
chr1	60977639	60978568
chr1	61226331	61227530
chr1	61259906	61260623
chr1	61266006	61267106
chr1	61424829	61425888
chr1	61554608	61555848
chr1	61615624	61616489
chr1	61632556	61634284
chr1	61716997	61718223			Pard3b
chr1	62390405	62391077			Pard3b
chr1	62476023	62476843			Pard3b
chr1	62580189	62581447			Pard3b
chr1	62585183	62588495			Pard3b
chr1	62690003	62690861		Pard3b
chr1	62707208	62707998
chr1	62728461	62729083
chr1	62791761	62792676			Nrp2
chr1	62796003	62796922			Nrp2
chr1	62982397	62983479
chr1	63059859	63060715
chr1	63104073	63105952			Ino80d
chr1	63107220	63108002			Ino80d
chr1	63120521	63121612			Ino80d
chr1	63246382	63247828			Gpr1
chr1	63307739	63308700
chr1	63309888	63311813
chr1	63349082	63350256			Zdbf2
chr1	63368827	63369858
chr1	63411091	63412553
chr1	63591830	63592465			Adam23
chr1	63710517	63711828			Dytn
chr1	63746421	63746985			Mdh1b
chr1	63849994	63851066
chr1	63882045	63883247
chr1	63905303	63906546
chr1	63932627	63934275
chr1	64033757	64034658
chr1	64124934	64126026			Klf7
chr1	64224398	64225604
chr1	64229120	64232093
chr1	64305876	64306938
chr1	64344540	64345468
chr1	64354793	64355644
chr1	64360767	64362860
chr1	64404794	64405637
chr1	64429326	64432238
chr1	64435981	64436952
chr1	64465912	64466607
chr1	64486914	64487590
chr1	64523197	64523982
chr1	64626656	64627816			Creb1
chr1	64688949	64690552
chr1	64841409	64842216			Plekhm3
chr1	64929458	64930174			Plekhm3
chr1	64967884	64968501			Plekhm3
chr1	64980559	64981469			Plekhm3
chr1	64983876	64984741			Plekhm3
chr1	65006710	65007710
chr1	65011463	65014340
chr1	65040495	65041651
chr1	65110316	65111253	Crygd
chr1	65146730	65147613		Cryga
chr1	65150819	65151618	Cryga
chr1	65172410	65174693
chr1	65314961	65315754			Pikfyve
chr1	65383476	65384452			Pth2r
chr1	65407239	65408588			Pth2r
chr1	65431430	65432325			Pth2r
chr1	65454375	65455268
chr1	65464081	65465028
chr1	65476031	65476697
chr1	65570097	65571022
chr1	65586253	65588763
chr1	65587441	65588798
chr1	65598935	65599703
chr1	65616242	65617412
chr1	65715166	65715972
chr1	65754618	65755705
chr1	65795499	65796137
chr1	65826215	65827228
chr1	65861538	65862590
chr1	65863622	65864421
chr1	65865130	65865735
chr1	65932417	65933250
chr1	65937925	65938833
chr1	65974362	65975484		Crygf
chr1	66025738	66027106
chr1	66063553	66064943
chr1	66068699	66071779
chr1	66094910	66095651
chr1	66323377	66324436			Mtap2
chr1	66596185	66596732			Unc80
chr1	66627772	66628315			Unc80
chr1	66673390	66674191			Unc80
chr1	66705933	66706827			Unc80
chr1	66723629	66724554			Unc80
chr1	66877751	66878552			Acadl
chr1	66895640	66896700			Acadl
chr1	66927424	66928463
chr1	66972905	66973611			Myl1
chr1	66994831	66995950
chr1	67015488	67016536
chr1	67048403	67049143			Lancl1
chr1	67153996	67155300
chr1	67305487	67306629
chr1	67488139	67489165
chr1	67588971	67589924
chr1	67633702	67634543
chr1	67672015	67672615
chr1	67711253	67712214
chr1	67734802	67735418
chr1	67760095	67760640
chr1	67797627	67798817
chr1	67802519	67805346
chr1	68314321	68315448			Erbb4
chr1	68452291	68452946			Erbb4
chr1	68515321	68516330			Erbb4
chr1	68656969	68658250			Erbb4
chr1	68659277	68660286			Erbb4
chr1	68864965	68865713			Erbb4
chr1	69186811	69187488
chr1	69237905	69238782
chr1	69267485	69268931
chr1	69423324	69425160
chr1	69538739	69539640
chr1	69611612	69612421			Ikzf2
chr1	69624144	69625405			Ikzf2
chr1	69744204	69745369
chr1	69747997	69750359
chr1	69877719	69878633			Spag16
chr1	69921358	69922182			Spag16
chr1	69986440	69987699			Spag16
chr1	70283458	70286194			Spag16
chr1	70287379	70288311			Spag16
chr1	70317731	70318804			Spag16
chr1	70437899	70438494			Spag16
chr1	70681306	70682255			Spag16
chr1	70816984	70817724			Vwc2l
chr1	70886064	70886961			Vwc2l
chr1	71032406	71033810
chr1	71076971	71077735			Bard1
chr1	71131747	71133269			Bard1
chr1	71198164	71199270
chr1	71326710	71327421			Abca12
chr1	71373793	71375019			Abca12
chr1	71539587	71541048
chr1	71558782	71559581
chr1	71622782	71623926			Atic
chr1	71622782	71624822			Atic
chr1	71622782	71624822			Atic
chr1	71636402	71637610			Fn1
chr1	71643700	71645253			Fn1
chr1	71655220	71656513			Fn1
chr1	71658466	71659723			Fn1
chr1	71670347	71671116			Fn1
chr1	71675358	71676461			Fn1
chr1	71687483	71689035			Fn1
chr1	71756022	71756928
chr1	71822173	71823083
chr1	71883412	71883919
chr1	71891234	71892177
chr1	71909429	71910197
chr1	71916130	71917463
chr1	71934406	71935160	Gm8883
chr1	72019278	72020042
chr1	72050383	72051280
chr1	72110167	72111056
chr1	72111394	72112348
chr1	72134326	72135059
chr1	72168385	72169409
chr1	72171810	72172887
chr1	72176467	72179670
chr1	72379910	72380801			Xrcc5
chr1	72389884	72390694			Xrcc5
chr1	72423717	72424682			Xrcc5
chr1	72427977	72428827			Xrcc5
chr1	72444422	72445934
chr1	72473864	72474890			March4
chr1	72476331	72477004			March4
chr1	72526119	72527166			March4
chr1	72568396	72569225			March4
chr1	72599309	72600403
chr1	72637485	72638377			Smarcal1
chr1	72648177	72649130			Smarcal1
chr1	72657691	72658367			Smarcal1
chr1	72665831	72667205			Smarcal1
chr1	72889250	72889983			Igfbp2
chr1	72902817	72903752		Igfbp5
chr1	72908534	72909424			Igfbp5
chr1	72924797	72925797
chr1	72927000	72927910
chr1	73061804	73062629	1700027A15Rik,Tnp1
chr1	73157028	73157847
chr1	73169183	73170205
chr1	73337784	73339177
chr1	73370080	73371288
chr1	73524803	73525688
chr1	73550958	73551786
chr1	73583955	73584846
chr1	73601362	73602362
chr1	73633041	73634049
chr1	73693055	73694256
chr1	73754130	73754882
chr1	73869510	73870240
chr1	73892343	73893183
chr1	73900365	73901070
chr1	73953416	73954444
chr1	73970662	73972261			Tns1
chr1	73974051	73974876			Tns1
chr1	73988248	73988901			Tns1
chr1	74003660	74004390			Tns1
chr1	74041600	74042379			Tns1
chr1	74095992	74096675			Tns1
chr1	74202487	74203528			Cxcr2
chr1	74205047	74206205			Cxcr2
chr1	74238138	74239427		Cxcr1
chr1	74325250	74326229		Gpbar1,Aamp
chr1	74414796	74416026		Gm216
chr1	74441067	74441811		Mir26b	Ctdsp1
chr1	74467293	74468251			Vil1
chr1	74613345	74614125		Plcd4	Zfp142
chr1	74639977	74641056		Bcs1l,Rnf25
chr1	74641852	74642944			Rnf25
chr1	74652536	74654981			Stk36
chr1	74652732	74654981			Stk36
chr1	74679840	74680686			Stk36
chr1	74699551	74700842
chr1	74704346	74707436	Ttll4
chr1	74742628	74743387			Ttll4
chr1	74764565	74765370			Cyp27a1
chr1	74783407	74784379		Prkag3	Cyp27a1
chr1	74790890	74791395			Prkag3
chr1	74956664	74957434			Ccdc108
chr1	74964255	74965237			Ccdc108
chr1	74973752	74974635			Ccdc108
chr1	74992550	74993612			Ihh
chr1	75173676	75174954			Abcb6
chr1	75181546	75183778			Atg9a
chr1	75239225	75241179			Dnajb2
chr1	75326689	75327270
chr1	75381045	75382250	Speg
chr1	75389693	75390587			Speg
chr1	75399902	75401914		Speg
chr1	75400919	75401914		Speg
chr1	75402533	75403767		Speg
chr1	75406734	75408480			Speg
chr1	75425370	75426268			Speg
chr1	75427488	75428398			Speg
chr1	75465789	75466802			Accn4
chr1	75471247	75473577		Accn4	Chpf
chr1	75480427	75481613		Obsl1	Tmem198
chr1	75485636	75486558			Obsl1
chr1	75487214	75489229			Obsl1
chr1	75493538	75495211			Obsl1
chr1	75499304	75500588			Obsl1
chr1	75523537	75524493			Stk11ip
chr1	75525668	75526911			Stk11ip
chr1	75549737	75551705			Slc4a3
chr1	75554921	75555772			Slc4a3
chr1	75570722	75571474
chr1	75639733	75640882
chr1	75650736	75651700
chr1	75653632	75654639
chr1	75682336	75683591
chr1	75954708	75955196
chr1	75978424	75979039
chr1	75999419	76000444
chr1	76059455	76060121
chr1	76241819	76242355
chr1	76308340	76309192
chr1	76347716	76348429
chr1	76584840	76587370
chr1	76588082	76589317
chr1	76611225	76613382
chr1	76762584	76763259
chr1	76769412	76770686
chr1	76772653	76774795
chr1	77336700	77338140
chr1	77365369	77366443			Epha4
chr1	77396011	77396510			Epha4
chr1	77502972	77504147			Epha4
chr1	77530423	77531228
chr1	77664072	77666781
chr1	77779148	77780734
chr1	78042430	78043543
chr1	78077963	78078770
chr1	78117918	78119380			Pax3
chr1	78128303	78129535			Pax3
chr1	78191429	78192476			Pax3
chr1	78410365	78411284			Sgpp2
chr1	78446858	78447748			Farsb
chr1	78463268	78464139			Farsb
chr1	78476433	78477294			Farsb
chr1	78493864	78494946
chr1	78499939	78501518
chr1	78695289	78695996			Acsl3
chr1	78737053	78737762
chr1	78738764	78739651
chr1	78781812	78782757
chr1	78813794	78814986			Kcne4
chr1	78825174	78827532
chr1	78873479	78874327
chr1	78951279	78952150
chr1	78986193	78987256
chr1	79014970	79017873
chr1	79094854	79095963
chr1	79122664	79123445
chr1	79251089	79251938
chr1	79351784	79352480
chr1	79537118	79538021
chr1	79552372	79553074
chr1	79591959	79592963
chr1	79630923	79631789			Ap1s3
chr1	79711008	79711973			Wdfy1
chr1	79734145	79735090			Wdfy1
chr1	79778166	79778916		Mrpl44
chr1	79780440	79781173
chr1	79788574	79789461		Serpine2
chr1	79918805	79920507
chr1	79933457	79936137
chr1	79939931	79940993
chr1	79953920	79954865
chr1	80004086	80004959
chr1	80080168	80080998
chr1	80137977	80139257
chr1	80142688	80143744
chr1	80181755	80183337
chr1	80181858	80183638
chr1	80196354	80197203			Fam124b
chr1	80498125	80498783			Dock10
chr1	80583007	80583779			Dock10
chr1	80689959	80691013			Dock10
chr1	80770483	80771519
chr1	80941079	80941909
chr1	81237368	81238666			9430031J16Rik
chr1	81237501	81238750			9430031J16Rik
chr1	81317146	81317797
chr1	81357638	81358792
chr1	81398813	81399529
chr1	81560598	81561636
chr1	81565330	81567962
chr1	81617941	81618690
chr1	81639717	81640319
chr1	81688223	81690041
chr1	81830179	81831440
chr1	81979136	81980108
chr1	82100173	82101033
chr1	82251164	82251785			Irs1
chr1	82284011	82286353			Irs1
chr1	82317057	82317963			Rhbdd1
chr1	82497462	82500482			Col4a4
chr1	82501783	82502899			Col4a4
chr1	82699286	82700378			Col4a3
chr1	82811130	82812004
chr1	82933541	82934389
chr1	82935928	82937466
chr1	83000360	83001749
chr1	83055369	83056334
chr1	83134083	83134843
chr1	83226366	83228797
chr1	83229598	83232011
chr1	83272825	83274029			Sphkap
chr1	83342047	83342793			Sphkap
chr1	83365927	83366736			Sphkap
chr1	83386824	83387561			Sphkap
chr1	83458954	83460143
chr1	83669533	83670348
chr1	83981025	83986217
chr1	83982314	83986217
chr1	84118024	84119191			Pid1
chr1	84130440	84131141			Pid1
chr1	84259636	84261818			Pid1
chr1	84301727	84302620
chr1	84379857	84380820			Dner
chr1	84441737	84442570			Dner
chr1	84447828	84449241			Dner
chr1	84615870	84616608			Dner
chr1	84682389	84684626			Dner
chr1	84682389	84684626			Dner
chr1	84696933	84698145
chr1	84908598	84909870			Slc16a14
chr1	84992081	84993287
chr1	84995514	84997562
chr1	85008255	85010019
chr1	85016674	85018108
chr1	85053457	85054719
chr1	85063128	85064240
chr1	85129734	85131019
chr1	85135622	85136888
chr1	85139527	85142093
chr1	85143924	85144814
chr1	85217028	85220831
chr1	85227555	85228592
chr1	85295898	85296824
chr1	85321419	85322878
chr1	85336117	85337368
chr1	87361023	87362378
chr1	87367037	87368111
chr1	87370895	87373223
chr1	87411879	87412878
chr1	87456923	87457802
chr1	87619586	87620068			A630001G21Rik
chr1	87744716	87746363			Cab39
chr1	87744824	87746571			Cab39
chr1	87771826	87772790
chr1	87778212	87780295
chr1	87799318	87800004			Itm2c
chr1	87909033	87910207
chr1	87932929	87933534
chr1	88032979	88034032			Psmd1
chr1	88069605	88070535			Armc9
chr1	88072747	88073854			Armc9
chr1	88088570	88089271			Armc9
chr1	88216040	88217685
chr1	88219586	88220493
chr1	88268888	88269891
chr1	88283784	88284779	Nmur1
chr1	88288890	88289834
chr1	88322559	88324675	1700019O17Rik
chr1	88323632	88324675		1700019O17Rik
chr1	88492178	88492731			Cops7b
chr1	88570871	88572197
chr1	88715325	88716443			Dis3l2
chr1	88805227	88806413			Dis3l2
chr1	88895491	88896216			Dis3l2
chr1	88975631	88977321
chr1	88983529	88986593	Alppl2
chr1	88984441	88986593	Alppl2
chr1	89030154	89031171
chr1	89034633	89037645
chr1	89053443	89054403	Ecel1
chr1	89102305	89103467	Chrng
chr1	89303313	89304164			Gigyf2
chr1	89356342	89359576
chr1	89363102	89364242
chr1	89379592	89380336			Ngef
chr1	89384105	89385044			Ngef
chr1	89491314	89491979			Neu2
chr1	89516670	89517647	Inpp5d
chr1	89590495	89591516			Inpp5d
chr1	89729191	89730070			Sag
chr1	89859008	89859936			Usp40
chr1	89930771	89932411
chr1	90129400	90130540			Heatr7b1
chr1	90137215	90138600			Heatr7b1
chr1	90162032	90163465			A730008H23Rik,Hjurp
chr1	90170812	90173191			A730008H23Rik,Hjurp
chr1	90170812	90173191			A730008H23Rik,Hjurp
chr1	90203451	90204412			Trpm8
chr1	90224537	90225506			Trpm8
chr1	90296775	90297566
chr1	90373063	90373839
chr1	90691020	90691872
chr1	90699415	90700591
chr1	90873759	90874786
chr1	90890474	90891137
chr1	90894190	90895208
chr1	90940539	90941312
chr1	90997753	90998902			Sh3bp4
chr1	91018267	91018981			Sh3bp4
chr1	91039867	91042746			Sh3bp4
chr1	91074633	91075138
chr1	91095429	91098533
chr1	91113026	91114466
chr1	91199017	91200078
chr1	91310825	91311686
chr1	91380079	91380779			Agap1
chr1	91418012	91418917			Agap1
chr1	91446217	91447432			Agap1
chr1	91522451	91524284			Agap1
chr1	91532517	91533455			Agap1
chr1	91561288	91562341			Agap1
chr1	91566022	91569119			Agap1
chr1	91566250	91569308			Agap1
chr1	91598631	91600587			Agap1
chr1	91609181	91610198			Agap1
chr1	91610613	91611222			Agap1
chr1	91627137	91628266			Agap1
chr1	91631993	91632912			Agap1
chr1	91634760	91636221			Agap1
chr1	91639985	91641005			Agap1
chr1	91671746	91672436			Agap1
chr1	91679666	91680725			Agap1
chr1	91692612	91693385			Agap1
chr1	91694601	91695963			Agap1
chr1	91703821	91704786			Agap1
chr1	91730687	91731919			Agap1
chr1	91739447	91739987			Agap1
chr1	91743491	91745042			Agap1
chr1	91743610	91746510			Agap1
chr1	91761853	91762604			Agap1
chr1	91783678	91786342			Agap1
chr1	91848990	91849838		Asb18
chr1	91884685	91885450			Asb18
chr1	91886679	91887496			Asb18
chr1	91902810	91903671			Asb18
chr1	91926016	91927230
chr1	91942007	91942809			Iqca
chr1	91986088	91987240			Iqca
chr1	92020753	92021386			Iqca
chr1	92028801	92029553			Iqca
chr1	92058551	92060583
chr1	92068996	92070106
chr1	92083989	92084820
chr1	92118638	92119573
chr1	92128250	92129275
chr1	92149895	92150765
chr1	92149895	92151611
chr1	92149895	92151611
chr1	92150087	92151611
chr1	92164424	92165697
chr1	92169404	92170290
chr1	92182565	92183563
chr1	92231334	92232699
chr1	92276933	92277770
chr1	92286932	92287541
chr1	92367606	92369096
chr1	92446619	92448025
chr1	92523635	92525047
chr1	92650684	92651331
chr1	92682764	92683625
chr1	92692164	92693091
chr1	92697642	92699416
chr1	92700256	92701069
chr1	92703725	92705003
chr1	92709534	92710626
chr1	92724176	92725257
chr1	92729676	92730200
chr1	92837977	92838580			Mlph
chr1	92891491	92892519
chr1	92903231	92903954			Lrrfip1
chr1	92964379	92965755			Lrrfip1
chr1	92974115	92975963			Lrrfip1
chr1	92999795	93000677			Lrrfip1
chr1	93011655	93012468			Lrrfip1
chr1	93024365	93025152			Lrrfip1
chr1	93026965	93028124		Lrrfip1
chr1	93048905	93049739			Rbm44
chr1	93119485	93120087			Ramp1
chr1	93192140	93193149	Scly
chr1	93204671	93205912			Scly
chr1	93216235	93217139	Espnl		Scly
chr1	93221469	93222176			Espnl
chr1	93240839	93242636			Espnl
chr1	93249906	93251236			Klhl30
chr1	93256447	93257330			Klhl30
chr1	93266452	93267400			Fam132b
chr1	93302299	93303040	1700020N18Rik
chr1	93329594	93330338			Per2
chr1	93330992	93332818			Per2
chr1	93346910	93347815			Per2
chr1	93367392	93368619
chr1	93372447	93375149
chr1	93396899	93398312			Traf3ip1
chr1	93422373	93423142			Traf3ip1
chr1	93467150	93467892
chr1	93494671	93495487
chr1	93507888	93508903
chr1	93535716	93536517
chr1	93555351	93556351
chr1	93592488	93593282
chr1	93597475	93598485
chr1	93653860	93654641
chr1	93762774	93763386
chr1	93829345	93830520			Hdac4
chr1	93878294	93879105			Hdac4
chr1	94116799	94117944
chr1	94126237	94126925
chr1	94156077	94157390
chr1	94291259	94292111
chr1	94314421	94315427
chr1	94423299	94425547
chr1	94450814	94451969
chr1	94535398	94536388			Myeov2
chr1	94583480	94584216
chr1	94611490	94612477
chr1	94648674	94649744
chr1	94731729	94732573			Gpc1
chr1	94753193	94755210			Gpc1
chr1	94753990	94755210			Gpc1
chr1	94773063	94774184			Ankmy1
chr1	94778089	94778967			Ankmy1
chr1	94781171	94781909			Ankmy1
chr1	94782484	94783652			Ankmy1
chr1	94813953	94814780			Rnpepl1
chr1	94879099	94880055			Gpr35
chr1	94917841	94920157			Kif1a
chr1	94947468	94948427			Kif1a
chr1	94948769	94949603			Kif1a
chr1	94966045	94966692			Kif1a
chr1	94978548	94979510			Kif1a
chr1	95003620	95004876
chr1	95007402	95008733
chr1	95049097	95050120			2310007B03Rik
chr1	95056187	95057028			2310007B03Rik
chr1	95092048	95093154
chr1	95103478	95104177
chr1	95152584	95153302			Sned1
chr1	95155856	95156622			Sned1
chr1	95178938	95179975			Sned1
chr1	95261029	95262036			Ppp1r7
chr1	95290736	95291609			Ano7
chr1	95476241	95476997			Farp2
chr1	95555800	95556598
chr1	95585161	95586037			Bok
chr1	95646008	95647428			Thap4
chr1	95744253	95745030			D2hgdh
chr1	95746947	95747786			D2hgdh
chr1	95770690	95771701			Gal3st2
chr1	95788886	95789802
chr1	95809711	95811024
chr1	95812917	95813693	Gm9994
chr1	95836826	95837771			Gm9994
chr1	95852967	95855694
chr1	95857026	95858072
chr1	95879448	95880290
chr1	95905039	95906871			Gm6086
chr1	95918789	95919757			Neu4
chr1	95997092	95998362
chr1	96070708	96071402
chr1	96138151	96139305
chr1	96160005	96160927
chr1	96290267	96291560
chr1	96365725	96367031
chr1	96377748	96378941
chr1	96665132	96665972
chr1	96666994	96669616
chr1	96702464	96703656
chr1	97054096	97054811
chr1	97065463	97066263
chr1	97134768	97136218
chr1	97348085	97348765
chr1	97351798	97352542
chr1	97394726	97395838
chr1	97413719	97415053
chr1	97591632	97594535
chr1	97679830	97680552
chr1	97699813	97700948
chr1	97724711	97725755
chr1	97778613	97779298
chr1	97791167	97793041
chr1	97855331	97855970
chr1	97931645	97932448
chr1	97934165	97935547
chr1	97989820	97990553
chr1	98087574	98088654
chr1	98160656	98161249
chr1	98199237	98200060
chr1	98335007	98335762
chr1	98351331	98352285
chr1	98468747	98469670
chr1	98536922	98538058
chr1	98840712	98841534			Slco6b1
chr1	98863068	98864003			Slco6b1
chr1	98865258	98866585			Slco6b1
chr1	98920715	98921622
chr1	99069112	99072097
chr1	99076999	99077997
chr1	99175753	99176596
chr1	99294387	99295250
chr1	99409010	99410055
chr1	99419355	99420696
chr1	99618356	99619210			Ppip5k2
chr1	99675204	99677713			Gin1
chr1	99675515	99677713			Gin1
chr1	99708112	99708899
chr1	99718161	99718829			Pam
chr1	99784066	99784783			Pam
chr1	99827701	99828438			Pam
chr1	99845525	99846309			Pam
chr1	100006620	100007441
chr1	100038926	100039620
chr1	100074862	100075554
chr1	100091256	100092349
chr1	100097510	100098278
chr1	100147059	100148124
chr1	100183637	100186129
chr1	100188670	100190068
chr1	100217922	100218825
chr1	100354152	100355699			Slco6d1
chr1	100490430	100491153
chr1	100496694	100499483
chr1	100497926	100500525
chr1	100516789	100517722
chr1	100547120	100548265
chr1	100742203	100742960
chr1	101004203	101005009
chr1	101025734	101026910
chr1	101027438	101028235
chr1	101079661	101080636
chr1	101155550	101156602
chr1	101247839	101248782
chr1	101531467	101532238
chr1	101686872	101688007			Cntnap5b
chr1	102127611	102128758			Cntnap5b
chr1	102179024	102180021			Cntnap5b
chr1	102216520	102217497			Cntnap5b
chr1	102427510	102428501
chr1	102449470	102450427
chr1	102456055	102456672
chr1	102532447	102533255
chr1	102572928	102573703
chr1	102634476	102635667
chr1	102648456	102649234
chr1	102650551	102652404
chr1	102679682	102681442
chr1	102882736	102883657
chr1	102890606	102891650
chr1	102936340	102937291
chr1	102985401	102986332
chr1	102989140	102990348
chr1	103024352	103025005
chr1	103165266	103166263
chr1	103183388	103184209
chr1	103187868	103188668
chr1	103232953	103233820
chr1	103422688	103423448
chr1	103493038	103493794
chr1	103503156	103504156
chr1	103830852	103832151
chr1	103874278	103875582
chr1	103879286	103882226
chr1	103898506	103899233
chr1	103988431	103989297
chr1	104019242	104020297
chr1	104046146	104047276
chr1	104284956	104285764
chr1	104423163	104423896
chr1	104437038	104437901
chr1	104501576	104502682
chr1	104508728	104509291
chr1	104524403	104525356
chr1	104714513	104715306
chr1	104805466	104806268
chr1	104859410	104860356
chr1	104928063	104930834
chr1	104934562	104935532
chr1	105013398	105014804
chr1	105074683	105077223
chr1	105074683	105077223
chr1	105081750	105082367
chr1	105101031	105102577
chr1	105106913	105109137
chr1	105214043	105215118
chr1	105221655	105222762
chr1	105375252	105378369
chr1	105375263	105378369
chr1	105484986	105487296
chr1	105489824	105491063
chr1	105554537	105555114
chr1	105822066	105823237
chr1	105994424	105995154
chr1	106055029	106056104
chr1	106185724	106186920
chr1	106189578	106191509
chr1	106260922	106263004
chr1	106295517	106296204
chr1	106441005	106441819
chr1	106478230	106480664
chr1	106633401	106634499
chr1	106634997	106635764
chr1	106731782	106733009			Cdh20
chr1	106864742	106866452			Cdh20
chr1	106881058	106881768			Cdh20
chr1	106923218	106924175
chr1	107036126	107037030
chr1	107122380	107123284
chr1	107198118	107199638			Rnf152
chr1	107198912	107199690			Rnf152
chr1	107352158	107353048
chr1	107373560	107374602
chr1	107435708	107436446			Pign
chr1	107657111	107657907
chr1	107660510	107661291
chr1	107706895	107708086			Tnfrsf11a
chr1	107723458	107724326			Tnfrsf11a
chr1	107763941	107764911
chr1	107801713	107802482
chr1	107834424	107835511
chr1	107900425	107901287			Zcchc2
chr1	107926014	107927579			Zcchc2
chr1	108038657	108039444
chr1	108177551	108178508			Phlpp1
chr1	108183334	108184705			Phlpp1
chr1	108195813	108197630			Phlpp1
chr1	108335737	108336414
chr1	108627289	108629551			Kdsr
chr1	108637674	108638570			Kdsr
chr1	108698665	108700591
chr1	108702195	108702969
chr1	108784549	108785089
chr1	108818957	108821070
chr1	108818958	108821070
chr1	109023080	109024237
chr1	109164984	109165501
chr1	109219456	109220319
chr1	109422835	109423838	Serpinb10-ps	Serpinb2
chr1	109583262	109584057
chr1	109777582	109778878
chr1	109935049	109936267
chr1	109936585	109937567
chr1	110033739	110035385
chr1	110189753	110190503
chr1	110247279	110248169
chr1	110305184	110306149
chr1	110309998	110313505
chr1	110520993	110521823
chr1	110558740	110559753
chr1	110610180	110611164
chr1	110629642	110630518
chr1	110749893	110750703
chr1	110783819	110784515
chr1	110807921	110808759
chr1	110841194	110842621
chr1	110844667	110845777
chr1	110853122	110854409
chr1	110883669	110885892
chr1	110931244	110932256
chr1	111024925	111026071
chr1	111028549	111030918
chr1	111031984	111033612
chr1	111464195	111464935
chr1	111500926	111501909
chr1	111509541	111512428
chr1	111516278	111517227
chr1	111626396	111627156
chr1	111814023	111814842
chr1	111934013	111935080			Cdh7
chr1	112067819	112068879
chr1	112225325	112227490
chr1	112396347	112396888
chr1	112444084	112444827
chr1	112509222	112510363
chr1	112645209	112645976
chr1	112834063	112835030			Cdh19
chr1	112838207	112839248			Cdh19
chr1	113149725	113151047
chr1	113154830	113157415
chr1	113332039	113332785
chr1	113476996	113478272
chr1	113522718	113523771
chr1	113587637	113588828
chr1	113599499	113602638
chr1	113606252	113607282
chr1	113650975	113651961
chr1	113853873	113854474
chr1	113891527	113892602
chr1	114153214	114153922
chr1	114160430	114161898
chr1	114165391	114168577
chr1	114228388	114229121
chr1	114258570	114259455
chr1	114336201	114337559
chr1	114339684	114341640
chr1	114408555	114409553
chr1	114428214	114429150
chr1	114452633	114453859
chr1	114460440	114461713
chr1	114464920	114466237
chr1	114490613	114492227
chr1	114495142	114497511
chr1	114521837	114522697
chr1	114548571	114549422
chr1	114698966	114699854
chr1	114825687	114828692
chr1	114831246	114832150
chr1	114912229	114914714
chr1	114918932	114920043
chr1	114947418	114948638
chr1	115041311	115042538
chr1	115505284	115505974
chr1	115517238	115518596
chr1	115578390	115579246
chr1	115646764	115647742
chr1	115659626	115660159
chr1	115773149	115774181
chr1	115931912	115932840
chr1	115960440	115961510
chr1	115979108	115980236
chr1	116009039	116011328
chr1	116030352	116031792
chr1	116081404	116083756
chr1	116086372	116087299
chr1	116107720	116109488
chr1	116111344	116112491
chr1	116126324	116127029
chr1	116172936	116173573
chr1	116453881	116455446
chr1	116558718	116559527
chr1	116628076	116628767
chr1	116704591	116706113
chr1	116830969	116831749
chr1	116833699	116834322
chr1	116959830	116960811
chr1	116996682	116997631
chr1	117028606	117029151
chr1	117048065	117049062
chr1	117367587	117368248
chr1	117372978	117373914
chr1	117752444	117753296			Cntnap5a
chr1	117781408	117782735			Cntnap5a
chr1	117785274	117787428			Cntnap5a
chr1	117961956	117962602			Cntnap5a
chr1	118353663	118354305			Cntnap5a
chr1	118544706	118545660
chr1	118549225	118552102
chr1	118557270	118558390
chr1	118563951	118564823
chr1	118671082	118671801
chr1	118799403	118800198
chr1	118929031	118929646
chr1	118950270	118951056
chr1	118985552	118988623
chr1	118985552	118988623
chr1	119149914	119151866
chr1	119303118	119304113
chr1	119359640	119360530
chr1	119368633	119371171
chr1	119385237	119386105
chr1	119457257	119458044
chr1	119483737	119484658
chr1	119530362	119531859
chr1	119598146	119599324
chr1	119603152	119605941
chr1	119629237	119629956
chr1	119645440	119646437
chr1	119719650	119720435
chr1	119754141	119754683
chr1	119777882	119778722
chr1	119886564	119887838
chr1	119888659	119889787
chr1	119918653	119919621
chr1	119969389	119970246
chr1	119988396	119989439
chr1	119993152	119994515
chr1	120000934	120001461
chr1	120011173	120012179
chr1	120037367	120038243
chr1	120040818	120042270
chr1	120044837	120047471
chr1	120054947	120055783
chr1	120112650	120113700
chr1	120144359	120145388
chr1	120220700	120221711			Mki67ip
chr1	120418026	120418925			Clasp1
chr1	120428190	120429089			Clasp1
chr1	120432211	120433135			Clasp1
chr1	120474989	120475856			Clasp1
chr1	120484118	120485385			Clasp1
chr1	120498748	120499446			Clasp1
chr1	120558151	120558923			Tcfcp2l1
chr1	120636015	120636931
chr1	120691838	120692863
chr1	120721654	120722859
chr1	120732393	120734876			Gli2
chr1	120751610	120752406			Gli2
chr1	120838785	120839586			Gli2
chr1	120869826	120870827			Gli2
chr1	120898077	120899050			Gli2
chr1	120909654	120910792			Gli2
chr1	120975732	120976680
chr1	121002967	121003833
chr1	121004443	121005482
chr1	121077744	121078489
chr1	121151957	121152547
chr1	121247619	121248800
chr1	121341752	121342458
chr1	121366426	121367090		Ralb
chr1	121372220	121373096			Ralb
[truncated: 49,735 more rows]
